# Supplementary material for: Antimicrobial Susceptibility Profiles of Acinetobacter baumannii Strains, Isolated from Clinical Cases of Companion Animals in Greece
Source: Vet Sci. 2023 Oct 29;10(11):635. doi: 10.3390/vetsci10110635 (PMC10674868; doi:10.3390/vetsci10110635)
Supplement: Supplementary file 1 [file vetsci-10-00635-s001.zip]

Archive with 2 entries (2 files):
- Supplementary File Figures S1 to S6.pdf
- Supplementary File Table S1.xlsx
