# Supplementary material for: Antimicrobial Susceptibility Profiles of Acinetobacter baumannii Strains, Isolated from Clinical Cases of Companion Animals in Greece
Source: Vet Sci. 2023 Oct 29;10(11):635. doi: 10.3390/vetsci10110635 (PMC10674868; doi:10.3390/vetsci10110635)
Supplement: Supplementary file 1 [file vetsci-10-00635-s001.zip › Supplementary File Table S1.xlsx]

## Sheet: Acinetobacter
Isolate code	Isolation date	ΙΜΙ	SAM	PIT	CAZ	FEP	AK	GEN	TOB	ENR	CIP	SXT	DO	MI
A1	2020-10-24	9	11	9	9	6	9	6	6	6	6	6	6	13
A2	2020-11-14	28	19	26	20	20	25	25	23	12	6	25	18	22
A3	2020-11-23	10	10	9	10	6	10	6	6	6	6	6	6	14
A4	2021-01-30	9	11	9	9	6	9	10	6	6	6	6	6	11
A5	2021-02-21	10	9	10	10	6	22	8	22	11	6	6	6	15
A6	2021-03-05	9	7	9	9	6	9	6	6	6	6	6	6	12
A7	2021-03-09	11	8	10	11	6	11	6	6	10	6	6	6	13
A8	2021-03-15	10	8	10	10	6	9	6	6	9	6	6	6	14
A9	2021-04-13	28	19	23	22	21	21	13	20	11	6	20	13	22
A10	2021-05-11	28	20	23	23	20	17	16	18	6	6	20	12	19
A11	2021-06-05	11	11	12	11	6	9	6	6	6	6	6	6	15
A12	2021-06-15	28	23	23	23	17	15	12	16	11	6	20	11	19
A13	2021-06-28	10	10	9	10	6	11	11	12	11	6	6	6	11
A14	2021-07-07	10	8	10	10	6	11	6	6	10	6	6	6	13
A15	2021-07-26	11	10	11	10	6	10	8	9	6	6	6	6	15
A16	2021-08-05	26	24	23	19	20	15	13	15	12	8	17	10	17
A17	2021-08-29	28	23	24	22	21	17	11	18	6	6	18	11	17
A18	2021-09-10	20	21	19	20	16	17	13	16	11	6	6	9	17
A19	2021-09-28	29	23	23	23	21	15	13	15	6	6	21	17	20
A20	2021-11-09	9	10	9	11	6	9	8	6	11	6	6	6	10
A21	2021-11-13	12	10	11	8	6	18	16	18	10	9	6	8	15
A22	2022-02-27	27	17	18	13	11	23	14	23	6	6	6	6	18
A23	2022-03-20	27	22	23	21	15	15	11	15	6	6	18	15	20
A24	2022-05-23	26	23	24	23	22	17	12	16	10	6	20	11	18
A25	2022-05-30	26	24	24	21	15	16	8	14	8	6	19	9	18
A26	2022-06-06	19	22	18	19	16	17	14	16	6	6	6	7	15
A27	2022-06-09	22	18	21	20	18	18	12	18	6	6	6	10	18
A28	2022-06-27	21	23	20	20	17	15	12	15	6	6	6	9	18
A29	2022-06-30	27	27	23	20	16	16	12	14	6	6	20	9	16
A30	2022-07-31	31	25	24	20	21	19	12	22	6	6	21	21	22
A31	2022-09-22	9	11	10	11	6	10	6	6	6	6	6	6	12
A32	2022-09-27	11	10	10	11	6	10	6	6	6	6	6	6	14
A33	2022-09-28	30	26	24	21	20	14	10	17	8	8	20	9	17
A34	2022-12-02	11	8	9	10	6	6	6	6	6	6	6	6	18
A35	2023-02-17	10	11	10	10	6	22	11	22	6	6	6	6	17
A36	2023-02-26	22	25	21	21	20	17	10	16	6	6	8	12	18
A37	2023-03-04	10	10	9	10	6	10	9	6	6	6	6	6	14
A38	2023-03-16	24	23	21	23	18	17	12	17	6	6	17	11	18
A39	2023-04-25	10	9	10	10	6	11	6	6	6	6	6	9	16
A40	2023-05-04	7	10	10	12	6	11	6	6	6	6	6	6	15
A41	2023-05-25	27	22	19	23	15	17	13	17	6	6	18	12	18
	Footnotes - Abbreviations
	AK: Amikacin, CAZ: Ceftazidime, CIP: Ciprofloxacin, DOX: Doxycycline, ENR, Enrofloxacin, FEP: Cefepime, GEN: Gentamicin, IMP: Imipenem, MIN: Minocycline, PIT: Piperacillin-tazobactam, SAM: Ampicillin-sulbactam, SXT: Sulfamethoxazole-Trimethoprim, TOB: Tobramycin
	Note: The numbers in the coloured cells represent the inhibition zone of the respective isolate for each antibiotic (6mm: disc diameter - absence of Inhibition zone).
	Resistant
	Intermediate
	Susceptible
